# Supplementary material for: Identification of Hub Genes and Key Pathways Associated with Anti-VEGF Resistant Glioblastoma Using Gene Expression Data Analysis
Source: Biomolecules. 2021 Mar 9;11(3):403. doi: 10.3390/biom11030403 (PMC8000064; doi:10.3390/biom11030403)
Supplement: Supplementary file 1 [file biomolecules-11-00403-s001.zip]

Archive with 3 entries (2 files):
- biomolecules-1131332-supplementary/
- biomolecules-1131332-supplementary/Supplementary Figures.pdf
- biomolecules-1131332-supplementary/Supplementary Tables .pdf
